# Supplementary material for: Structural basis for proton coupled cystine transport by cystinosin
Source: Nat Commun. 2022 Aug 17;13:4845. doi: 10.1038/s41467-022-32589-2 (PMC9385667; doi:10.1038/s41467-022-32589-2)
Supplement: Supplementary file 3 — Source Data [file 41467_2022_32589_MOESM3_ESM.xlsx]

## Sheet: Fig. 1b
WT replicate 1
[L-cystine] (μM)	Data point 1	Data point 2	Data point 3	Data point 4	Data point 5	Data point 6	Data point 7
0	-0.0138744	-0.0406307	-0.0068677	-0.0713213	-0.0657752	-0.0651649	-0.282787
5	0.0145682	-0.0021225	0.0313526	-0.0371622	0.00144561	0.0293644	0.0132058
25	0.0926119	0.114312	0.143028	0.165541	0.140947	0.182623	0.175319
50	0.189386	0.234991	0.246641	0.322072	0.295988	0.371279	0.387523
150	0.480402	0.656155	0.635414	0.671547	0.667871	0.833467	0.852004
400	0.786681	1	0.936698	0.927928	0.887965	1	1
1000	1	0.970285	1	1	1	0.936444	0.806466
WT replicate 2
[L-cystine] (μM)	Data point 1	Data point 2	Data point 3	Data point 4	Data point 5	Data point 6	Data point 7	Data point 8
0	0.0270662	-0.260603	-0.155251	0.00125681	-0.104558	-0.134676	0.0161654	-0.137519
5	0.109232	0.126674	0.022831	-0.0041894	-0.0369973	0.0438479	-0.0240602	0.00672646
10	0.107782	0.0820312	0.0840183	0.0557185	0.0327078	0.0841163	0.0612782	0.07287
25	0.165297	0.0669643	0.191781	0.14579	0.163003	0.192841	0.217293	0.179746
50	0.223296	0.129464	0.389954	0.309175	0.359249	0.371365	0.246992	0.372945
150	0.358627	0.302455	0.816438	0.675325	0.844504	0.786577	0.549624	0.789985
400	0.657806	0.6875	1	1	1	1	0.769549	1
1000	1	1	0.920548	0.710096	0.75067	0.926175	1	0.98281
WT replicate 3*
[L-cystine] (μM)	Data point 1	Data point 2	Data point 3	Data point 4	Data point 5	Data point 6	Data point 7	Data point 8	Data point 9	Data point 10	Data point 11	Data point 12	Data point 13	Data point 14	Data point 15	Data point 16
10	0.0129597	0.0361813	0.0602467	-0.0055279	0.0668367	-0.021904	0.102934	0.122816	0.0504518	0.0679117	0.0655066	0.0712841	0.0497095	0.0756337	0.0481884	0.070632
25	0.128897	0.177855	0.0336812	0.0845771	0.178061	0.145746	0.0939831	0.143784	0.123117	0.16511	0.134084	0.183013	0.182376	0.173753		0.169765
50	0.282662	0.379686	0.3463	0.185185	0.354082	0.342881	0.118846	0.363455	0.260919	0.309423	0.34391	0.393327	0.20368	0.306214	0.289855	0.322181
100	0.527846	0.686138	0.61907	0.332228	0.633673	0.627633	0.278966	0.626061	0.519202	0.55348	0.616684	0.498989	0.598773	0.565004	0.572826	0.57373
150	0.670753	0.813862	0.754744	0.404643	0.763265		0.382894	0.765352	0.683358	0.699066	0.747697	0.69818	0.771788	0.760425	0.752899	0.771995
400	0.951313	1	0.992884	0.693201	0.942347	1	0.751367	0.938592	0.951807	0.949066	0.955988	0.936299	1	1	0.999275	0.981826
1000	1	0.989538	1	1	1	0.988206	1	1	1	1	1	1	0.975468	0.908013	1	1
D2-115 replicate 1
[L-cystine] (μM)	Data point 1	Data point 2	Data point 3	Data point 4	Data point 5	Data point 6	Data point 7	Data point 8
10	0.0345572	0.0113122	0.0502959	0.0919881	-0.0976864	0.0578231	0.0690691	0.105128
25	0.166307	0.140271	0.159763	0.240356	0.174807	0.234694	0.288288	0.292308
50	0.24406	0.201357	0.227811	0.323442	0.326478	0.340136	0.402402	0.389744
100	0.892009	0.429864	0.482249	0.454006	0.501285	0.47619	0.564565	0.641026
150	0.717063	0.522624		0.599407	0.552699	0.561224	0.615616
400	1	0.773756	0.795858	0.821958	0.820051	0.795918	0.822823	0.823077
1000	0.440605	1	1	1	1	1	1	1
D2-115 replicate 2
[L-cystine] (μM)	Data point 1	Data point 2	Data point 3	Data point 4	Data point 5	Data point 6	Data point 7	Data point 8	Data point 9	Data point 10
10	-0.183562	0.0548246	-0.140756	0.0431655	0.0205761	0.139219	-0.0399274	0.171079	0.038961	0.0936768
25		0.201754	0.117647	0.0827338	0.203704	0.293718	0.154265	0.246436	0.363636	0.257611
50	0.178082	0.337719	0.331933	0.179856	0.294239	0.349745	0.117967	0.313646	0.227273	0.388759
100	0.328767	0.510965	0.544118	0.467626	0.485597		0.375681	0.494908	0.347403	0.566745
150	0.405479	0.625	0.617647	0.604317	0.580247	0.617997	0.509982	0.639511	0.532468	0.615925
400	0.712329	0.875	0.901261	0.845324	0.788066	0.814941	0.822142	0.684318	0.905844	0.838407
1000	1	1	1	1	1	1	1	1	1	1
D2-115 replicate 3*
[L-cystine] (μM)	Data point 1	Data point 2	Data point 3	Data point 4	Data point 5	Data point 6	Data point 7	Data point 8	Data point 9	Data point 10
10	0.299595	0.340909	-0.0956522	0.0078125	0.0603448	-0.0273973	0.014881	-0.129555	0.19305	0.0456026
25	0.437247	0.386364	0.334783	0.269531	0.0818965	0.253425	0.199405	0.421053	0.389961	0.315961
50	0.518219	0.30303	0.330435	0.453125	0.262931	0.400685	0.291667	0.408907	0.324324	0.283388
100	0.538462	0.492424	0.469565	0.777344	0.573276	0.599315	0.4375	0.489879	0.324324
200	0.554656	0.814394	0.365217	0.804688	0.715517	0.842466	0.532738	0.728745	0.644788	0.677524
400	0.846154	0.753788	0.669565	0.9375	0.853448	1	0.880952	0.748988	0.84556	0.85342
1000	1	1	1	1	1	0.993151	1	1	1	1
*data shown in Fig. 1b

## Sheet: Fig. 1c
[L-cystine] (μM)	WT replicate 1	WT replicate 2	WT replicate 3*
1600			1.08452
800	1.14344	1.14797	1.04049
400	1.13358	1.09609	0.995578
200	1.07554	1.01822	0.923033
100	0.968783	0.912556	0.824819
50	0.829143	0.772271	0.704029
25	0.658942	0.603975	0.535738
12.5	0.499053	0.45139	0.397305
6.25	0.334606	0.309254	0.270338
3.125	0.24452	0.202417	0.156367
1.5625	0.137694	0.116314	0.0975159
0.78125	0.0948897	0.0749309	0.0639103
0	0	0	0
*data shown in Fig. 1c

## Sheet: Fig. 2e
WT	W24F	K55A	K55R	H56A	K166A	K166R	D191A	D191N	S228A
1.09263	0.146633	0.0410955	0.0576674	0.381034	-0.043327	-0.0201888	0.0449549	0.0179916	0.568985
1.10064	0.0328612	0.0679268	0.0178887	0.122532	0.0176424	-0.0137141	0.0276461	0.0119265	0.49194
1.00475	0.0219458	0.0380952	0.0358195	0.120127	0.0160911	0.00676375	-0.00423663	0.0303338	0.374518
1.07975								0.0211899
1.05377
0.921872
0.912754
0.84883
0.985011

## Sheet: Fig. 2f
L-cystine	D-cystine	L-cystine-S,S-dioxide	L-homocysteate	S-allyl-L-cysteine
1.1639	0.0133694	0.738603	-0.00020308	0.00767492
1.05511	-0.0187085	0.835122	-0.0136827	-0.00494596
1.05311	-0.00655367	0.860685	-0.0617944	-0.0424378
0.933976
1.09001

## Sheet: Fig. 3b
H2O	WT	K273A	K280A	D305A
-0.03888	1.12861	0.037306	-0.14044	-0.04467
0.041233	1.1989	-0.02435	-0.30673	-0.0534
-0.06833	0.89299	-0.09189	-0.01619	-0.06526
-0.03063	0.930689	-0.05576	-0.24912	-0.45997
-0.04084	1.23581	-0.05262	-0.01557	-0.01256
-0.02553	1.41056	-0.03063	-0.01028	-0.09702
0.016101	0.179855	-0.03403	-0.05605	-0.01494
-0.01689	1.12979	-0.01658	-0.13172	-0.06128
-0.06715	1.27037	-0.04508	-0.01361	-0.0609
0.10053	1.43216	-0.00989	-0.05898	-0.05209
0.235225	1.27783	-0.01512	-0.03455	-0.036
0.00589	0.027096	-0.06631	-0.07015	-0.05975
-0.0064	0.931082	0.004072	-0.05968	-0.11529
-0.0032	0.954251	-0.07038	-0.04991	-0.07278
0.014798	0.89988	-0.01658	-0.06561	-0.7515
-0.008	0.495934	-0.02356	-0.06107	-0.08298
-0.0204	1.11465	0.00698	0.003442	-0.03369
0.009999	0.991468	-0.35064	-0.0097	-0.02745
-0.0252	0.970671	-0.0287	0.020028	-0.00811
-0.07199	1.44101	-0.02433	0.001565	-0.02121
-0.06214	1.18424	-0.04305	0.006572	-0.02932
-0.0359	0.970271	0.066759	0.007823	-0.02121
0.011047	0.931876	-0.05678	0.032858	-0.17782
-0.05109	0.816067	-0.01685	-0.02566	-0.02995
-0.04925	0.961514	-0.03182	-0.02378	-0.0131
-0.02762	2.57201	-0.05179	-0.00469	-0.00936
-0.03958	1.05311	-0.01622	0.001878	-0.23397
-0.04879	1.06185	0.201526	-0.01502	0.0287
-0.01335	0.807782		-0.02003
-0.01565	1.04621		-0.08574
-0.02301	0.932977
-0.02995	0.861634
-0.0032	0.65267
-0.13	0.596516
-0.01396	0.754851
-0.06718	0.882807
-0.01309	1.17231
0.011342	0.939945
0.002036	0.922786
-0.10063	0.781736
0.017449	1.12927
-0.04397	0.894285
-0.00384	1.00713
-0.01152	1.15254
-0.05549	0.847356
-0.04572	0.785584
-0.00419	0.925879
-0.00523	1.352
-0.03595	0.708456
-0.02716	1.11119
-0.03241	0.925181
-0.07709	1.19077
0.054312	0.810362
-0.0565	1.0763
-0.04117	1.08956
0.052122	1.26336
0.005917	0.914013
0.00436	1.18171
-0.00841	1.18303
0.011522	1.10725
-0.01588	0.999507
-0.00093	0.866356
-0.0383	0.739338
-0.03394	0.827813
-0.00218	1.09499
-0.00187	1.09581
-0.0812	1.00114
-0.16623	1.29884
-0.07086	1.18923
-0.07201	1.27112
-0.10074	1.18518
-0.05056	0.934191
-0.01149	0.129541
-0.04826	0.894955
-0.03103	0.332851
0.004596	1.08588
-0.167	1.01196
-0.0025	0.958718
0.07886	1.02268
0.048818	1.26859
0.006885	1.09508
-0.20466	1.22186
0.019402	1.00238
-0.0097	1.11343
0.003129	1.1973
0.025974	0.577995
0.010327	1.09997
-0.10546	1.23548
0.059145	0.881857
-0.21843	1.37473
0.051635	0.181817
-0.09795	0.042559
0.048192	1.1006
0.004694	1.27021
-0.02246	1.0014
-0.03432	1.19354
-0.07237	1.40822
-0.02184	1.19605
-0.07425	1.10874
-0.10108	1.01611
-0.07674	-0.0443
-0.00374	1.0276
-0.0418	1.01824
-0.07175	1.36264
-0.04555	1.32708
-0.16097	0.678825
-0.12915	1.10621
-0.05553	1.18732
-0.05802	0.650749
	1.24659
	0.770541
	0.974563
	1.69394

## Sheet: Fig. 4a
Human					Plant
H2O	WT	P144A	P283A		WT	P30G	P169A	P169G
-0.03888	1.12861	0.692715	-0.0359		1.09263	0.946738	5.97971e-05	0.0407232
0.041233	1.1989	0.758296	-0.10816		1.10064	0.909731	0.0317545	0.034462
-0.06833	0.89299	0.109169	-0.05293		1.00475	0.81444	0.0169539	0.0210794
-0.03063	0.930689	1.5806	0.023014		1.07975
-0.04084	1.23581	1.02533	-0.04511		1.05377
-0.02553	1.41056	0.890242	-0.15005		0.921872
0.016101	0.179855	1.06946	-0.02163		0.912754
-0.01689	1.12979	0.767898	-0.02301		0.84883
-0.06715	1.27037	0.819091	-0.03958		0.985011
0.10053	1.43216	0.440741	-0.00785
0.235225	1.27783	0.732702	-0.04799
0.00589	0.027096	0.935875	-0.05119
-0.0064	0.931082	0.787095	-0.05787
-0.0032	0.954251	0.743101	-0.02356
0.014798	0.89988	1.00147	-0.016
-0.008	0.495934	-0.22125	-0.07271
-0.0204	1.11465	0.972296	-0.03926
0.009999	0.991468	0.753553	-0.00872
-0.0252	0.970671	-0.07385	-0.03255
-0.07199	1.44101	0.843366	-0.01252
-0.06214	1.18424	0.98982	-0.02816
-0.0359	0.970271	0.927546	-0.03567
0.011047	0.931876		-0.01158
-0.05109	0.816067		-0.0291
-0.04925	0.961514		-0.04944
-0.02762	2.57201		-0.03098
-0.03958	1.05311		-0.02316
-0.04879	1.06185		-0.01001
-0.01335	0.807782		-0.04193
-0.01565	1.04621		-0.04006
-0.02301	0.932977		-0.04381
-0.02995	0.861634		0.830848
-0.0032	0.65267		0.149584
-0.13	0.596516		0.57111
-0.01396	0.754851
-0.06718	0.882807
-0.01309	1.17231
0.011342	0.939945
0.002036	0.922786
-0.10063	0.781736
0.017449	1.12927
-0.04397	0.894285
-0.00384	1.00713
-0.01152	1.15254
-0.05549	0.847356
-0.04572	0.785584
-0.00419	0.925879
-0.00523	1.352
-0.03595	0.708456
-0.02716	1.11119
-0.03241	0.925181
-0.07709	1.19077
0.054312	0.810362
-0.0565	1.0763
-0.04117	1.08956
0.052122	1.26336
0.005917	0.914013
0.00436	1.18171
-0.00841	1.18303
0.011522	1.10725
-0.01588	0.999507
-0.00093	0.866356
-0.0383	0.739338
-0.03394	0.827813
-0.00218	1.09499
-0.00187	1.09581
-0.0812	1.00114
-0.16623	1.29884
-0.07086	1.18923
-0.07201	1.27112
-0.10074	1.18518
-0.05056	0.934191
-0.01149	0.129541
-0.04826	0.894955
-0.03103	0.332851
0.004596	1.08588
-0.167	1.01196
-0.0025	0.958718
0.07886	1.02268
0.048818	1.26859
0.006885	1.09508
-0.20466	1.22186
0.019402	1.00238
-0.0097	1.11343
0.003129	1.1973
0.025974	0.577995
0.010327	1.09997
-0.10546	1.23548
0.059145	0.881857
-0.21843	1.37473
0.051635	0.181817
-0.09795	0.042559
0.048192	1.1006
0.004694	1.27021
-0.02246	1.0014
-0.03432	1.19354
-0.07237	1.40822
-0.02184	1.19605
-0.07425	1.10874
-0.10108	1.01611
-0.07674	-0.0443
-0.00374	1.0276
-0.0418	1.01824
-0.07175	1.36264
-0.04555	1.32708
-0.16097	0.678825
-0.12915	1.10621
-0.05553	1.18732
-0.05802	0.650749
	1.24659
	0.770541
	0.974563
	1.69394

## Sheet: Fig. 4b
[L-cystine] (μM)	Y167F replicate 1*	Y167F replicate 2	Y167F replicate 3
1600	1.3371	1.43063	1.44008
800	1.26073	1.33632	1.32596
400	1.1436	1.1976	1.16159
200	0.9798	1.03098	0.970921
100	0.796763	0.804837	0.764747
50	0.601415	0.616479	0.563881
25	0.430263	0.439533	0.395452
12.5	0.281219	0.286273	0.261658
6.25	0.187163	0.183008	0.158624
1.5625	0.041729	0.0513744	0.0447347
0	0	0	0
*data shown in Fig. 4b

## Sheet: Fig. 4c
H2O	WT	D205A	Q315A	Q315N	K335A
-0.03888	1.12861	-0.25867	0.43542	1.53381	-0.14545
0.041233	1.1989	-0.0359	0.450149	1.50327	-0.12934
-0.06833	0.89299	-0.09528	0.545426	1.50792	-0.23934
-0.03063	0.930689	-0.27432	0.492954	1.49788	-0.46258
-0.04084	1.23581	-0.33738	0.712045	1.37608	-0.27248
-0.02553	1.41056	0.045107	0.45153	1.32652	-0.44094
0.016101	0.179855	-0.11829	0.456132	1.11817	-0.33048
-0.01689	1.12979	-0.29089	0.378806	1.22113	-0.11047
-0.06715	1.27037	-0.34659	0.289973	1.37817	-0.15833
0.10053	1.43216	-0.40826	0.525634	1.08293	0.003682
0.235225	1.27783	-0.34797	0.279847	1.07309	-0.08331
0.00589	0.027096	-0.34889	0.443245	0.361347	-0.21173
-0.0064	0.931082	-0.24072	0.300559	0.930304	-0.27386
-0.0032	0.954251	-0.01619	0.672095	1.29516	-0.38111
0.014798	0.89988	-0.30984	0.899229	0.879496	-0.72545
-0.008	0.495934	-0.34254	0.686637	0.702984	-0.15474
-0.0204	1.11465	0.035188	0.542969	1.47035	-0.0203
0.009999	0.991468	-0.09466	2.22306	0.732768	-0.15857
-0.0252	0.970671	0.01775	0.586302	0.758609	-0.13866
-0.07199	1.44101	-0.02647	0.738985	0.747221	-0.00438
-0.06214	1.18424	-0.18056	0.689545	0.803723	-0.2031
-0.0359	0.970271	-0.09294	0.597935	0.198412	-0.00063
0.011047	0.931876	-0.2444	0.786389		0.037865
-0.05109	0.816067	-0.03912	0.614609		-0.1621
-0.04925	0.961514	-0.14395	1.61663		0.014395
-0.02762	2.57201	-0.0388	0.437799		0.005633
-0.03958	1.05311	-0.04944	0.341102		-0.05758
-0.04879	1.06185	-0.09106	0.5902
-0.01335	0.807782	0.065091	2.13016
-0.01565	1.04621	-0.1186	0.527925
-0.02301	0.932977	-0.18682	0.648719
-0.02995	0.861634	-0.09513	0.830848
-0.0032	0.65267	-0.08199	0.149584
-0.13	0.596516	-0.08011	0.57111
-0.01396	0.754851	-0.17368
-0.06718	0.882807
-0.01309	1.17231
0.011342	0.939945
0.002036	0.922786
-0.10063	0.781736
0.017449	1.12927
-0.04397	0.894285
-0.00384	1.00713
-0.01152	1.15254
-0.05549	0.847356
-0.04572	0.785584
-0.00419	0.925879
-0.00523	1.352
-0.03595	0.708456
-0.02716	1.11119
-0.03241	0.925181
-0.07709	1.19077
0.054312	0.810362
-0.0565	1.0763
-0.04117	1.08956
0.052122	1.26336
0.005917	0.914013
0.00436	1.18171
-0.00841	1.18303
0.011522	1.10725
-0.01588	0.999507
-0.00093	0.866356
-0.0383	0.739338
-0.03394	0.827813
-0.00218	1.09499
-0.00187	1.09581
-0.0812	1.00114
-0.16623	1.29884
-0.07086	1.18923
-0.07201	1.27112
-0.10074	1.18518
-0.05056	0.934191
-0.01149	0.129541
-0.04826	0.894955
-0.03103	0.332851
0.004596	1.08588
-0.167	1.01196
-0.0025	0.958718
0.07886	1.02268
0.048818	1.26859
0.006885	1.09508
-0.20466	1.22186
0.019402	1.00238
-0.0097	1.11343
0.003129	1.1973
0.025974	0.577995
0.010327	1.09997
-0.10546	1.23548
0.059145	0.881857
-0.21843	1.37473
0.051635	0.181817
-0.09795	0.042559
0.048192	1.1006
0.004694	1.27021
-0.02246	1.0014
-0.03432	1.19354
-0.07237	1.40822
-0.02184	1.19605
-0.07425	1.10874
-0.10108	1.01611
-0.07674	-0.0443
-0.00374	1.0276
-0.0418	1.01824
-0.07175	1.36264
-0.04555	1.32708
-0.16097	0.678825
-0.12915	1.10621
-0.05553	1.18732
-0.05802	0.650749
	1.24659
	0.770541
	0.974563
	1.69394

## Sheet: SI Fig. 3b
		Ladder	X	X	X	X	X	X	Syb39	Nb1	Nb4	Nbnon-specific
kDa
X = Lanes not shown in Supplementary Fig. 3b

## Sheet: SI Fig. 5a
WT	W24F	K55A	K166A	P169G	D191A	D191N	S228A
0.945644	0.528881	-0.00936	0.11056	1.04794	-0.00692	0.153759	0.52203
1.06799	0.64859	0.06183	0.053963	1.13062	0.005332	0.075553	0.537378
0.986363	0.658072	0.028404	0.079869	1.07354	-0.03494	0.103642	0.448095

[truncated: 5 more sheets: SI Fig. 5b, SI Fig. 7c, SI Fig. 7e, Primers AtCTNS, Primers HsCTNS]
